# Supplementary material for: Dispersal mode and spatial extent influence distance-decay patterns in pond metacommunities
Source: PLoS One. 2018 Aug 28;13(8):e0203119. doi: 10.1371/journal.pone.0203119 (PMC6112654; doi:10.1371/journal.pone.0203119)
Supplement: S1 Table — (XLSX) [file pone.0203119.s001.xlsx]

## Sheet: AD
	AES_MIX	AGA_SP	ANC_LUT	ANP_SAR	BER_SP	BID_GOU	CHA_FLA	CLO_DIP	CLO_SCH	CLS_SUB	CLX_PIP	CLX_THE	CPH_HIL	CXA_AFF	CYB_TRI	DCR_SP	DRY_DOD	DXL_ATT	ENO_SP	F_CER	F_COE	F_EPH	GDY_FLA	GER_THO	GYN_CAS	GYN_DEJ	HBS_SP	HCX_LIN	HEL_LAP	HGB_HER	HLC_LIV	HLP_SP	HPY_AUB	HVA_CUS	HYD_TES	HYG_INA	HYL_SP	HYN_SP	ILY_SP	LAC_SP	LES_SP	LIO_ATR	LIS_BOS	NOT_GLA	NOT_MER	NTR_LAE	PBA_CUL	PEL_PER	PHD_SP
VM01	0	1	0	1	1	0	1	1	0	1	1	1	0	0	0	0	0	0	1	1	1	0	1	1	0	0	1	0	0	0	0	0	1	0	1	1	1	0	0	1	0	1	1	0	1	0	1	0	1
VM02	0	1	1	1	0	0	1	1	0	1	1	1	0	1	0	0	0	0	0	0	0	0	1	1	0	0	1	0	0	0	0	0	0	0	0	0	1	0	0	1	0	0	0	1	1	0	1	0	0
VM03	0	0	0	1	1	1	1	1	0	0	1	1	0	0	0	0	0	0	0	0	0	0	1	1	0	0	0	0	0	1	0	1	0	1	1	0	1	0	0	0	0	1	1	0	0	0	1	0	1
VM04	1	0	0	0	1	0	1	1	0	0	1	1	0	1	1	0	1	1	0	0	0	0	0	1	0	1	1	0	0	1	0	0	1	1	0	0	0	0	0	1	0	0	1	0	1	1	1	0	1
VM05	0	1	0	1	1	1	1	1	0	1	0	0	0	0	0	0	0	0	0	0	0	0	0	1	0	0	1	0	0	1	0	0	1	0	0	0	1	0	0	1	0	1	1	0	0	0	1	0	1
VM06	0	0	0	1	1	1	1	1	0	0	1	1	0	1	0	0	0	0	0	0	0	0	1	1	0	0	1	0	0	0	1	0	1	1	1	0	1	1	0	1	1	1	1	0	1	1	1	0	1
VM07	0	1	0	1	0	0	1	0	0	0	1	1	0	0	0	0	0	0	0	0	0	0	1	0	0	0	1	0	0	0	0	0	0	0	1	0	1	0	1	1	0	1	1	0	1	0	1	0	0
VM08	1	0	0	0	1	0	1	1	0	0	0	0	0	0	0	0	0	0	0	0	0	0	0	0	1	1	1	1	0	0	0	0	1	1	1	0	1	0	0	1	0	1	1	0	1	0	0	0	1
VM10	0	0	0	0	0	1	1	1	0	0	1	1	0	1	0	0	0	0	1	0	0	0	0	1	0	0	1	0	0	1	0	0	0	0	1	0	0	0	0	1	0	1	1	0	1	0	1	1	0
VM11	0	0	0	0	1	1	0	0	1	1	0	0	1	0	0	1	0	0	1	0	0	1	0	1	0	0	1	0	1	1	0	0	1	0	0	0	0	0	1	1	0	0	1	1	1	0	1	0	0
VM12	1	0	0	1	1	0	1	1	0	1	0	0	0	0	0	1	0	1	1	0	0	0	0	1	0	1	1	0	0	0	0	0	1	1	0	0	1	1	0	1	0	1	1	0	1	0	1	0	1
[truncated: 17 more columns]

## Sheet: PD
	DIN_LIN	EIS_TET	F_DUG	F_ENC1	F_TUB1	FER_SP	GYR_SP	HDA_SP	MUS_LAC	O_RHA1	PHY_ACU	PIO_SP	TIP_SP
VM01	0	0	0	1	0	0	1	0	0	0	0	0	1
VM02	0	0	0	1	0	0	0	0	0	0	0	0	1
VM03	0	0	1	1	0	0	0	0	0	1	0	0	1
VM04	1	0	1	1	0	1	1	0	0	1	1	1	1
VM05	0	0	1	1	0	0	1	0	0	1	0	1	1
VM06	0	0	1	1	0	0	1	0	0	0	0	1	1
VM07	0	0	0	0	1	0	0	0	0	1	0	0	0
VM08	0	0	1	1	0	0	1	1	1	1	0	1	0
VM10	0	0	0	1	0	1	1	0	0	1	0	0	0
VM11	0	0	0	1	0	0	1	0	0	0	0	0	0
VM12	0	1	0	0	0	0	1	0	0	0	0	1	0

## Sheet: PL
	ANA_ARV	AGR_STO	ALI_LAN	ANA_TEN	API_NOD	AVE_STE	BAL_RAN	BOL_MAR	BRI_MAX	BRI_MIN	CAL_BRU	CAL_STA	CAR_SP	CAR_VER	CAR_EDU	CAR_VER	CEN_MAR	CHA_MIX	CHA_NOB	CYN_DAC	CIS_PSI	CYP_LON	DIT_VIS	ELE_MUL	ELE_PAL	ERY_COR	EUP_EXI	FES_ARU	GAL_DEB	GAL_PAL	GLY_DEC	HOL_LAN	HYD_VUL	HYP_ELO	HYP_HUM	IRI_SP	ISO_VEL	ISO_CER	ISO_PSE	ISO_FLU	JUN_ART	JUN_BUL	JUN_CAP	JUN_EFF	JUN_EMM	JUN_HET	JUN_PYG	LEO_TAR	LOB_URE
VM01	1	1	0	1	0	0	1	0	1	1	0	0	0	0	0	0	0	0	0	0	0	0	0	1	1	1	0	0	0	1	0	0	1	1	0	0	0	1	0	0	0	0	0	0	0	1	0	1	0
VM02	1	1	0	1	0	0	1	1	0	0	1	0	0	0	1	1	0	0	0	1	0	0	1	0	1	1	0	0	0	1	0	0	1	1	0	0	0	1	1	0	0	1	0	0	1	1	1	1	0
VM03	0	1	0	0	0	0	1	1	0	0	1	0	0	0	0	1	0	0	0	1	0	0	0	1	0	0	0	0	0	1	0	0	1	0	0	0	0	0	0	0	0	0	0	1	1	1	0	1	0
VM04	1	1	0	1	0	0	1	0	0	0	0	0	0	0	0	0	0	1	0	0	0	0	0	0	0	0	0	0	0	1	0	0	1	0	0	0	0	0	0	1	0	0	0	0	0	1	0	1	0
VM05	1	1	0	1	0	0	1	0	1	1	1	1	1	0	0	0	0	0	0	1	0	0	1	0	1	0	0	0	1	1	1	0	1	1	0	1	1	1	1	0	0	0	0	1	1	1	0	0	0
VM06	0	1	0	0	0	0	1	1	0	0	0	1	0	0	0	0	0	0	0	0	0	0	0	0	0	0	0	0	0	0	0	0	0	0	0	0	0	0	0	0	1	0	0	1	0	0	0	0	0
VM07	1	1	1	0	1	1	1	0	0	0	0	1	0	0	0	0	0	0	0	0	0	0	1	0	0	0	0	0	1	0	0	1	0	0	0	0	0	0	0	0	1	0	0	0	0	1	0	1	0
VM08	1	1	0	1	0	0	1	0	1	0	0	0	0	0	0	1	1	0	0	1	1	0	1	1	1	0	0	0	1	0	0	1	1	1	1	0	0	1	0	1	0	1	0	0	1	1	0	1	1
VM10	0	1	0	1	0	0	1	0	0	0	0	0	0	0	0	1	0	0	1	1	0	0	1	1	0	0	0	1	1	0	0	0	1	1	0	0	0	1	0	1	0	0	1	0	1	1	0	1	0
VM11	1	1	0	1	0	0	1	0	0	0	0	0	0	0	0	1	0	0	0	1	0	0	1	0	0	0	0	0	1	0	0	0	1	1	0	0	0	0	0	0	0	0	0	0	0	0	0	1	0
VM12	0	1	0	1	0	0	1	0	1	0	0	0	0	1	0	1	0	1	0	1	0	0	1	1	0	0	1	0	1	0	0	0	1	1	1	0	0	0	0	1	0	1	0	1	0	1	0	1	1
[truncated: 25 more columns]

## Sheet: ENV VAR
	max_z	mean_o2	cond	ph	mean_t	[PO43-P]	TIC	TOC	[NT-N]	[PT-P]	%FUL_AC	MACROPH_DW	Chla_plank	DIN_MOLAR/PT_MOLAR	max_sur	DNP
VM01	30	3.54667	618	6.45	19.2667	0.008	10.53	58.15	2.708	0.0420947	56.538	0.166184	1.10422	1.11468	7145	201
VM02	46	3.71667	933.333	5.99333	20.4	0.008	8.377	73.18	3.328	0.0698316	56.9386	0.131601	1.54872	0.526391	245	130.45
VM03	56	2.81667	1274.67	5.99	22.1	0.008	5.231	55.59	2.629	0.0385053	50.8887	0.119997	2.76248	1.12787	2288	130.45
VM04	99	3.322	737.667	7.28333	22.6667	0.00881053	19.35	80.12	3.798	0.118779	62.0108	0.254727	0.27094	0.365216	45108	207.99
VM05	42	5.88	874.333	6.52333	23.1333	0.008	9.037	55.67	2.495	0.0657526	55.1053	0.313176	13.8161	0.202056	22407	212.93
VM06	62	6.60667	726	6.66333	22.2667	0.008	9.312	60.94	2.868	0.0959368	76.1295	0.14002	37.9448	0.356389	11752	207.79
VM07	53	4.90333	428	6.22	23	0.008	5.903	45.45	2.179	0.0572684	64.5605	0.24914	20.7087	0.668102	1754	207.79
VM08	106	5.71667	476.333	6.91	23.9	0.00440526	8.15	40.14	1.874	0.0337737	77.4874	0.163098	0.874879	0.789351	78652	165.65
VM10	89	4.92333	589	6.54	21.6	0.008	7.992	48.22	2.258	0.131832	61.9309	0.297356	1.00008	0.100778	1737	214.65
VM11	31	5.55	1144.67	7.04	21.4	0.0215368	75.19	61.74	3.427	0.155	69.4592	0.15651	2.56394	0.269557	13170	145.92
VM12	42	3.44667	766.333	6.36333	17.4	0.0964263	8.959	56.37	2.844	0.640395	62.8856	0.147164	40.8683	0.228427	20757	150.6

## Sheet: GEO COOR
	X	Y
VM01	518122	4.17916e+06
VM02	518303	4.17907e+06
VM03	518410	4.17899e+06
VM04	517777	4.17876e+06
VM05	518306	4.17876e+06
VM06	518469	4.17858e+06
VM07	518263	4.17855e+06
VM08	518095	4.17819e+06
VM10	517883	4.17814e+06
VM11	517801	4.17784e+06
VM12	517960	4.17786e+06
