# Supplementary material for: Dispersal mode and spatial extent influence distance-decay patterns in pond metacommunities
Source: PLoS One. 2018 Aug 28;13(8):e0203119. doi: 10.1371/journal.pone.0203119 (PMC6112654; doi:10.1371/journal.pone.0203119)
Supplement: S2 Table — (XLSX) [file pone.0203119.s002.xlsx]

## Sheet: AD
	ACI_SP	AGA_NEB	ANO_MAC	BAG_SP	BER_AFF	BER_SIG	BFT_BAL	BID_GOU	CLO_DIP	CLS_FUM	CLS_LIT	CLX_HOR	CLY_SP	CUL_SP	CXA_SP	DRY_STR	DYT_SP	ENO_QUA	F_EMP	F_SCI	GDY_FLA	GER_THO	HAB_CON	HBS_SP	HCH_FLA	HDL_SP	HEL_ALT	HEL_AST	HEL_MAR	HEL_SUB	HGB_HER	HGL_GEM	HLC_LIV	HLP_GUT	HLP_LIN	HYD_MEM	HYD_PUB	HYD_TES	HYG_SP	HYL_SAR	LAC_MIN	LES_BAR	LIO_SP	LPH_VIT	NOT_MER	OCH_DIL	PHT_SP	PLE_MIN	SF_CHI
GG01	0	0	1	1	1	0	0	1	0	0	1	0	1	1	1	1	0	0	0	0	1	0	0	0	0	0	1	0	0	0	0	1	1	0	1	0	1	1	0	0	1	1	0	1	1	1	0	1	1
GG02	1	0	1	0	1	0	0	1	1	0	0	0	0	0	1	1	0	0	0	0	1	1	0	0	1	0	1	0	0	0	0	0	0	0	1	0	1	1	0	1	1	1	0	1	1	1	0	0	1
GG03	0	1	0	1	0	1	1	1	0	0	0	0	0	0	1	0	0	0	0	0	0	1	0	0	0	0	0	0	0	0	0	0	0	0	1	0	1	0	0	0	0	1	0	0	1	0	0	0	1
GG04	0	1	0	0	1	0	1	1	1	0	0	0	0	0	1	0	1	0	0	0	1	1	0	0	0	0	0	0	0	1	1	0	0	1	0	0	1	0	0	1	1	1	1	1	1	0	0	0	1
GG05	0	1	1	1	1	1	1	1	0	1	0	1	1	1	1	1	0	1	0	0	0	0	1	1	1	1	1	1	1	1	0	0	0	0	1	1	1	0	0	1	1	1	1	1	1	1	0	0	1
GG06	0	1	0	1	0	0	1	0	0	0	0	0	0	0	1	0	1	0	1	1	1	0	0	0	1	0	0	0	0	0	1	0	0	0	0	0	0	0	0	1	1	1	0	1	1	1	1	0	1
GG07	0	0	0	0	1	1	1	1	1	1	0	0	0	0	1	1	0	0	0	0	1	1	0	0	1	0	0	0	0	0	0	0	0	0	1	0	0	0	0	1	1	1	0	1	1	0	0	1	1
GG08	1	1	0	0	1	0	1	1	0	0	0	0	0	1	1	1	1	1	0	0	0	1	0	0	0	0	0	0	1	1	0	0	0	0	0	0	1	0	0	1	1	1	1	1	1	1	0	1	1
GG09	1	1	1	1	1	0	1	1	0	0	0	0	0	1	1	1	0	0	0	1	1	0	0	0	1	0	0	0	0	1	0	1	0	0	1	0	1	0	0	0	1	1	1	1	1	1	0	1	1
GG10	0	0	0	1	0	0	1	1	0	0	0	0	0	0	1	1	1	1	0	1	0	1	0	0	1	0	0	0	0	1	0	0	0	0	0	0	0	0	1	1	1	1	0	1	1	1	1	0	1
GG11	0	1	0	0	1	0	1	1	0	0	0	0	1	0	1	1	0	0	0	0	1	1	0	0	0	1	0	0	0	0	0	0	0	0	1	0	1	0	0	1	1	1	1	1	1	1	1	0	0
[truncated: 6 more columns]

## Sheet: PD
	ANL_SP	ARR_PAP	BOT_PER	CHR_SAL	EYL_EXT	F_DUG	F_ENC1	F_ENC2	F_LBC	F_LUM	F_NAI	F_TUB1	F_TUB2	GAL_TRU	GIE_BEL	GYR_SP	GYX_HER	HCN_GOL	HCN_SP1	LEP_APU	O_RHA1	O_RHA2	O_RHA3	O_RHA5	O_RHA7	O_RHA9	PHA_SP
GG01	0	0	0	0	1	0	1	0	1	0	0	1	0	1	1	0	0	0	0	0	0	1	0	0	0	0	1
GG02	0	1	0	0	1	0	0	0	1	0	0	1	0	0	1	1	0	0	0	0	1	0	0	0	0	0	1
GG03	0	0	0	1	0	0	1	0	0	0	0	1	0	1	0	0	0	0	1	0	0	0	1	0	0	0	1
GG04	0	0	1	0	1	0	0	0	1	0	0	1	1	0	1	1	0	0	0	0	1	1	0	1	0	0	1
GG05	0	1	0	0	1	0	1	0	0	0	0	1	0	0	1	1	0	0	0	0	1	0	0	0	1	1	1
GG06	0	0	0	1	0	0	1	1	0	0	1	1	0	0	1	1	0	0	0	1	1	1	0	0	1	0	1
GG07	0	0	1	0	1	0	1	0	0	0	0	1	1	1	1	1	0	0	0	0	1	0	0	1	1	1	1
GG08	0	0	0	0	1	0	0	0	0	0	0	1	0	0	1	1	1	1	0	0	1	1	0	1	1	0	1
GG09	1	0	1	0	1	0	0	0	0	1	1	1	0	0	1	1	1	0	0	0	1	1	0	0	0	0	1
GG10	0	0	1	1	1	1	0	0	0	0	0	0	0	0	1	1	0	0	1	0	1	0	0	1	0	0	1
GG11	0	0	0	0	1	0	1	0	1	0	0	1	1	0	1	1	0	0	0	0	0	1	1	0	0	0	0

## Sheet: PL
	ALI_PLA	ALO_BUL	ANT_ARI	ANT_INS	API_CRA	ASP_RAM	BAL_RAN	BEL_ANN	BRI_MAX	BRI_MIN	BRO_HOR	BUL_VAI	CAL_BRU	CAL_STA	CAR_DIV	CEN_ERY	CEN_MAR	CHA_FUS	CHA_SP	CON_ARV	CYN_CAR	CYN_DAC	CYN_CRI	DAM_ALI	DIP_FER	DIT_GRA	DIT_VIS	ECH_PLA	ELA_MAC	ELE_ACI	ELE_PAL	ERY_BAR	ERY_COR	EUD_LAE	EXA_PUS	GAS_VEN	GAU_FRA	GER_MOL	GLY_SPI	HOR_HYS	HYP_ACH	HYP_RAD	ILL_VER	ISO_GYM	ISO_HIS	ISO_VEL	ISO_CER	JUN_BUF	JUN_HET
GG01	0	1	0	1	1	0	1	1	0	0	1	0	0	1	0	0	1	1	1	0	0	1	0	0	0	0	1	0	1	1	0	1	1	1	1	0	0	0	1	1	0	0	1	0	0	1	1	1	0
GG02	0	1	0	1	1	0	1	1	0	0	0	1	0	1	0	0	0	0	0	0	0	1	0	0	0	0	1	0	1	0	0	1	1	0	1	0	0	0	1	0	0	0	0	1	1	1	0	1	0
GG03	0	0	0	1	1	0	1	1	0	0	0	0	1	0	0	0	0	1	1	0	0	0	0	0	0	0	0	0	1	1	1	1	1	0	1	0	0	0	1	0	0	0	0	0	0	1	0	0	0
GG04	1	1	0	1	1	0	1	0	0	0	1	0	0	0	1	1	0	1	0	1	1	0	1	0	1	1	0	1	0	0	1	1	0	1	1	1	1	1	1	1	0	0	0	0	0	1	0	1	0
GG05	0	1	0	0	1	1	0	0	0	1	0	0	0	0	1	0	0	1	0	0	0	0	1	1	0	0	0	0	0	0	1	1	0	0	0	0	0	0	1	1	0	0	0	1	1	1	1	1	1
GG06	0	1	1	0	1	1	1	1	1	1	0	0	0	0	0	0	1	1	0	0	0	1	1	0	0	0	0	1	1	1	0	1	1	1	1	1	1	0	0	0	0	0	1	1	1	1	1	1	0
GG07	0	1	1	1	1	1	1	1	0	0	1	0	0	1	1	1	0	1	0	1	0	1	0	0	0	1	0	1	1	1	1	1	1	1	1	0	0	0	1	1	0	1	1	1	1	1	1	1	0
GG08	0	1	0	1	1	0	1	1	0	0	0	0	1	1	1	1	0	1	0	0	0	1	0	1	0	0	0	0	1	0	1	1	1	0	1	0	0	0	1	1	0	0	1	1	1	1	0	1	0
GG09	0	1	0	0	1	1	1	1	0	1	1	0	0	0	0	1	0	1	0	0	0	0	0	1	0	0	0	1	0	0	0	1	1	1	1	0	1	0	0	1	1	0	1	1	1	1	0	1	1
GG10	0	1	0	1	1	1	1	1	1	1	1	0	0	0	1	1	1	1	0	0	0	1	0	1	0	1	0	0	1	0	1	1	1	1	1	0	1	0	1	1	1	0	1	1	1	1	1	0	0
GG11	0	1	0	1	1	1	1	1	0	0	0	1	1	0	0	0	0	1	0	0	0	1	0	1	0	0	0	0	1	1	1	1	1	1	1	0	1	0	0	1	0	0	0	1	1	1	0	1	0
[truncated: 53 more columns]

## Sheet: ENV VAR
	max_z	mean_o2	cond	ph	mean_t	[PO43-P]	TIC	TOC	[NT-N]	[PT-P]	%FUL_AC	MACROPH_DW	Chla_plank	DIN_MOLAR/PT_MOLAR	max_sur	DNP
GG01	14	10.46	529	8.97	25.3	0.001	9.298	13.05	0.936928	0.0483119	33.3392	0.00385026	1.19886	1.07572	565	82.13
GG02	24	10.03	477	9.71	24.7	0.001	9.468	8.632	0.763696	0.0545699	24.0544	0.0129374	2.09228	1.87218	922	82.13
GG03	24	9.87	328	7.8	11.8	0.001	11.35	20.73	1.60268	0.141786	8.85832	0.00360951	13.9979	0.278254	79990	418.66
GG04	28	12.4	314	10.44	20	0.001	4.431	12.89	1.19862	0.0995442	21.331	0.00773302	1.50814	0.629248	2551	223.39
GG05	15	9.36	614	9.98	18.9	0.001	10.87	12.33	0.920864	0.058064	23.9444	0.00567093	3.40119	0.790319	5682	317.14
GG06	59	8.08	348	7.94	11.9	0.001	11.43	10.93	1.72569	0.305391	13.1561	0.0043715	14.4244	0.773978	60840	282.53
GG07	25	10.18	386	9.13	18.7	0.000620113	11.06	8	0.69496	0.0388204	24.797	0.00912298	1.91535	2.22029	7946	418.2
GG08	22	13.35	499	10.05	21.2	0.001	7.391	13.99	1.1249	0.065584	26.5289	0.0112855	2.19304	1.23877	8041	404.88
GG09	20	9.84857	238	9.51	17.3	0.00323111	5.012	11.51	1.08926	0.0745585	15.377	0.00927816	2.32921	1.04173	19930	328.42
GG10	40	11.3083	453	10.13	14.85	0.001	7.301	11.18	0.892112	0.0449017	17.6466	0.014915	2.3991	2.47844	13950	328.42
GG11	22	11.825	434	10.55	15.775	0.001	7.784	14.79	1.55339	0.111296	27.5088	0.00576478	8.20061	0.521591	21470	474.6

## Sheet: GEO COOR
	X	Y
GG01	495526	4.40089e+06
GG02	495549	4.40097e+06
GG03	494995	4.39978e+06
GG04	495434	4.40012e+06
GG05	495523	4.39991e+06
GG06	499458	4.402e+06
GG07	499375	4.40128e+06
GG08	498048	4.39985e+06
GG09	499778	4.3991e+06
GG10	499654	4.3988e+06
GG11	500147	4.3988e+06
